# Supplementary material for: Electrochemical Detection of Neuronal Injury in Cell Culture Samples: A Cost-Effective Biosensor for Neurofilament Light Sensing
Source: Biosensors (Basel). 2026 Apr 9;16(4):212. doi: 10.3390/bios16040212 (PMC13115547; doi:10.3390/bios16040212)
Supplement: Supplementary file 1 [file biosensors-16-00212-s001.zip]

Archive with 1 entries (1 files):
- biosensors-4207198-supplementary.pdf
